# Supplementary material for: The Heterogeneity of Reading and Spelling Deficits in Posterior Cortical Atrophy
Source: Brain Sci. 2025 Oct 28;15(11):1154. doi: 10.3390/brainsci15111154 (PMC12650043; doi:10.3390/brainsci15111154)
Supplement: Supplementary file 1 [file brainsci-15-01154-s001.zip]

Archive with 1 entries (1 files):
- brainsci-3859702-supplementary.pdf
